# Supplementary material for: ﻿A new remarkable representative of Uropodina mites from Seychelles (Acari, Mesostigmata, Trematuridae)
Source: Zookeys. 2025 Feb 28;1229:289–96. doi: 10.3897/zookeys.1229.142822 (PMC11889459; doi:10.3897/zookeys.1229.142822)
Supplement: XML Treatment for Trematuridae [file zookeys.1229.142822-treatment1.xml]

<!DOCTYPE tp:taxon-treatment
  PUBLIC "-//TaxonX//DTD Taxonomic Treatment Publishing DTD v0 20100105//EN" "tax-treatment-NSO.dtd">
<tp:taxon-treatment xmlns:tp="http://www.plazi.org/taxpub"><tp:treatment-meta><kwd-group><label>Taxon classification</label><kwd>
              <named-content content-type="kingdom">Animalia</named-content>
            </kwd><kwd>
              <named-content content-type="order">Mesostigmata</named-content>
            </kwd><kwd>
              <named-content content-type="family">Trematuridae</named-content>
            </kwd></kwd-group><mixed-citation publication-type="journal"><person-group><name><surname>Kontschán</surname><given-names>Jenő</given-names></name><name><surname>Ermilov</surname><given-names>Sergey G.</given-names></name></person-group><article-title>﻿A new remarkable representative of <tp:taxon-name><tp:taxon-name-part taxon-name-part-type="suborder">Uropodina</tp:taxon-name-part></tp:taxon-name> mites from Seychelles (<tp:taxon-name><tp:taxon-name-part taxon-name-part-type="subclass">Acari</tp:taxon-name-part></tp:taxon-name>, <tp:taxon-name><tp:taxon-name-part taxon-name-part-type="order">Mesostigmata</tp:taxon-name-part></tp:taxon-name>, <tp:taxon-name><tp:taxon-name-part taxon-name-part-type="family">Trematuridae</tp:taxon-name-part></tp:taxon-name>)</article-title><source>Zookeys</source><day>28</day><month>02</month><year>2025</year><volume>1229</volume><fpage>289</fpage><lpage>296</lpage><pub-id pub-id-type="doi">10.3897/zookeys.1229.142822</pub-id></mixed-citation></tp:treatment-meta><tp:nomenclature><label>﻿</label><tp:taxon-name>
            <object-id xmlns:xlink="http://www.w3.org/1999/xlink" content-type="arpha" xlink:type="simple">EA543FB8-2008-5FD6-9DAD-26306A6E9E6C</object-id>
            <tp:taxon-name-part taxon-name-part-type="family">Trematuridae</tp:taxon-name-part>
          </tp:taxon-name><tp:taxon-authority>Berlese, 1917</tp:taxon-authority><tp:nomenclature-citation-list><tp:nomenclature-citation><tp:taxon-name>
                <tp:taxon-name-part taxon-name-part-type="tribe">Trematurini</tp:taxon-name-part>
              </tp:taxon-name><comment>Berlese, 1917: 9.</comment></tp:nomenclature-citation></tp:nomenclature-citation-list></tp:nomenclature><tp:treatment-sec sec-type="diagnosis" id="SECID0EKEAC"><title>Diagnosis.</title><p>Idiosoma oval, colour reddish-brown or yellowish-brown. Female genital shield scutiform usually with anterior process. Inner margin of marginal shield usually undulate. Corniculi with some (1–4) teeth, internal malae smooth, gnathosmal setae <italic>h1</italic> smooth and often situated on small protuberance, <italic>h2</italic>–<italic>h4</italic> pilose. Base of tritosternum vase-like, with or without lateral spines, tritosternal laciniae laterally pilose, movable digit of chelicerae as long as fixed digit, robust, with 3–5 teeth on both digits. Internal sclerotized node of chelicerae present.</p></tp:treatment-sec><tp:treatment-sec sec-type="type genus" id="SECID0EWEAC"><title>Type genus.</title><p><italic><tp:taxon-name><tp:taxon-name-part taxon-name-part-type="genus" reg="Trematura">Trematura</tp:taxon-name-part></tp:taxon-name></italic> Berlese, 1917: 12, by monotypy.</p></tp:treatment-sec></tp:taxon-treatment>
