# Supplementary material for: ﻿A new remarkable representative of Uropodina mites from Seychelles (Acari, Mesostigmata, Trematuridae)
Source: Zookeys. 2025 Feb 28;1229:289–96. doi: 10.3897/zookeys.1229.142822 (PMC11889459; doi:10.3897/zookeys.1229.142822)
Supplement: XML Treatment for Trematirunella [file zookeys.1229.142822-treatment2.xml]

<!DOCTYPE tp:taxon-treatment
  PUBLIC "-//TaxonX//DTD Taxonomic Treatment Publishing DTD v0 20100105//EN" "tax-treatment-NSO.dtd">
<tp:taxon-treatment xmlns:tp="http://www.plazi.org/taxpub"><tp:treatment-meta><kwd-group><label>Taxon classification</label><kwd>
              <named-content content-type="kingdom">Animalia</named-content>
            </kwd><kwd>
              <named-content content-type="order">Mesostigmata</named-content>
            </kwd><kwd>
              <named-content content-type="family">Trematuridae</named-content>
            </kwd></kwd-group><mixed-citation publication-type="journal"><person-group><name><surname>Kontschán</surname><given-names>Jenő</given-names></name><name><surname>Ermilov</surname><given-names>Sergey G.</given-names></name></person-group><article-title>﻿A new remarkable representative of <tp:taxon-name><tp:taxon-name-part taxon-name-part-type="suborder">Uropodina</tp:taxon-name-part></tp:taxon-name> mites from Seychelles (<tp:taxon-name><tp:taxon-name-part taxon-name-part-type="subclass">Acari</tp:taxon-name-part></tp:taxon-name>, <tp:taxon-name><tp:taxon-name-part taxon-name-part-type="order">Mesostigmata</tp:taxon-name-part></tp:taxon-name>, <tp:taxon-name><tp:taxon-name-part taxon-name-part-type="family">Trematuridae</tp:taxon-name-part></tp:taxon-name>)</article-title><source>Zookeys</source><day>28</day><month>02</month><year>2025</year><volume>1229</volume><fpage>289</fpage><lpage>296</lpage><pub-id pub-id-type="doi">10.3897/zookeys.1229.142822</pub-id></mixed-citation></tp:treatment-meta><tp:nomenclature><label>﻿</label><tp:taxon-name>
            <object-id xmlns:xlink="http://www.w3.org/1999/xlink" content-type="arpha" xlink:type="simple">1C7A6914-6CD4-51EB-AB4A-872A402EF8E3</object-id>
            <tp:taxon-name-part taxon-name-part-type="genus" reg="Trematirunella">Trematirunella</tp:taxon-name-part>
            <object-id xmlns:xlink="http://www.w3.org/1999/xlink" content-type="zoobank" xlink:type="simple">https://zoobank.org/52AB575B-76A7-4E0E-8B58-EB72D5C1EFE6</object-id>
          </tp:taxon-name><tp:taxon-status xmlns:xlink="http://www.w3.org/1999/xlink" xlink:type="simple">gen. nov.</tp:taxon-status></tp:nomenclature><tp:treatment-sec sec-type="diagnosis" id="SECID0EHGAC"><title>Diagnosis.</title><p>Trematurid mites. Idiosoma oval, posteriorly peaked or rounded. Dorsal shield with numerous long and apically pilose or shorter and smooth setae, two or more pairs of setae on caudal area of dorsal shield wide, robust and sword-like. Very dense setation situated on caudal area of marginal shield and an incision visible on anterior part of marginal shield. Ventral shield with preanal suture. Dorsal and ventral idiosoma covered by oval pits. Pedofossae weakly developed.</p></tp:treatment-sec><tp:treatment-sec sec-type="type species" id="SECID0EMGAC"><title>Type species.</title><p><italic><tp:taxon-name><tp:taxon-name-part taxon-name-part-type="genus" reg="Trematirunella">Trematirunella</tp:taxon-name-part><tp:taxon-name-part taxon-name-part-type="species" reg="seychellia">seychellia</tp:taxon-name-part></tp:taxon-name></italic> sp. nov.</p></tp:treatment-sec><tp:treatment-sec sec-type="etymology" id="SECID0E4GAC"><title>Etymology.</title><p>The name of the new genus refers to the family name (<tp:taxon-name><tp:taxon-name-part taxon-name-part-type="family">Trematuridae</tp:taxon-name-part></tp:taxon-name>).</p></tp:treatment-sec><tp:treatment-sec sec-type="Gender" id="SECID0EIHAC"><title>Gender.</title><p>Feminine.</p></tp:treatment-sec><tp:treatment-sec sec-type="remarks" id="SECID0ENHAC"><title>Remarks.</title><p>The new genus differs from the other trematurid genera in the presence of two or more pairs of wide, robust and sword-like setae on the caudal part of the dorsal shield, the very dense setation on the caudal area of the marginal shield and an incision on the anterior part of the marginal shield, which are all missing in the other trematurid genera.</p></tp:treatment-sec></tp:taxon-treatment>
