# Supplementary material for: ﻿A new remarkable representative of Uropodina mites from Seychelles (Acari, Mesostigmata, Trematuridae)
Source: Zookeys. 2025 Feb 28;1229:289–96. doi: 10.3897/zookeys.1229.142822 (PMC11889459; doi:10.3897/zookeys.1229.142822)
Supplement: XML Treatment for Trematirunella palawanensis [file zookeys.1229.142822-treatment4.xml]

<!DOCTYPE tp:taxon-treatment
  PUBLIC "-//TaxonX//DTD Taxonomic Treatment Publishing DTD v0 20100105//EN" "tax-treatment-NSO.dtd">
<tp:taxon-treatment xmlns:tp="http://www.plazi.org/taxpub"><tp:treatment-meta><kwd-group><label>Taxon classification</label><kwd>
                <named-content content-type="kingdom">Animalia</named-content>
              </kwd><kwd>
                <named-content content-type="order">Mesostigmata</named-content>
              </kwd><kwd>
                <named-content content-type="family">Trematuridae</named-content>
              </kwd></kwd-group><mixed-citation publication-type="journal"><person-group><name><surname>Kontschán</surname><given-names>Jenő</given-names></name><name><surname>Ermilov</surname><given-names>Sergey G.</given-names></name></person-group><article-title>﻿A new remarkable representative of <tp:taxon-name><tp:taxon-name-part taxon-name-part-type="suborder">Uropodina</tp:taxon-name-part></tp:taxon-name> mites from Seychelles (<tp:taxon-name><tp:taxon-name-part taxon-name-part-type="subclass">Acari</tp:taxon-name-part></tp:taxon-name>, <tp:taxon-name><tp:taxon-name-part taxon-name-part-type="order">Mesostigmata</tp:taxon-name-part></tp:taxon-name>, <tp:taxon-name><tp:taxon-name-part taxon-name-part-type="family">Trematuridae</tp:taxon-name-part></tp:taxon-name>)</article-title><source>Zookeys</source><day>28</day><month>02</month><year>2025</year><volume>1229</volume><fpage>289</fpage><lpage>296</lpage><pub-id pub-id-type="doi">10.3897/zookeys.1229.142822</pub-id></mixed-citation></tp:treatment-meta><tp:nomenclature><label>﻿</label><tp:taxon-name>
              <object-id xmlns:xlink="http://www.w3.org/1999/xlink" content-type="arpha" xlink:type="simple">8F855377-74B2-5EED-8AF7-CD3F4BFC1705</object-id>
              <tp:taxon-name-part taxon-name-part-type="genus" reg="Trematirunella">Trematirunella</tp:taxon-name-part>
              <tp:taxon-name-part taxon-name-part-type="species" reg="palawanensis">palawanensis</tp:taxon-name-part>
            </tp:taxon-name><tp:taxon-authority>(Hirschmann &amp; Hiramatsu, 1990)</tp:taxon-authority><tp:taxon-status xmlns:xlink="http://www.w3.org/1999/xlink" xlink:type="simple">comb. nov.</tp:taxon-status><tp:nomenclature-citation-list><tp:nomenclature-citation><tp:taxon-name>
                  <tp:taxon-name-part taxon-name-part-type="genus" reg="Trichouropoda">Trichouropoda</tp:taxon-name-part>
                  <tp:taxon-name-part taxon-name-part-type="species" reg="palawanensis">palawanensis</tp:taxon-name-part>
                </tp:taxon-name><comment>Hirschmann &amp; Hiramatsu, 1990: 76–81.</comment></tp:nomenclature-citation></tp:nomenclature-citation-list></tp:nomenclature><tp:treatment-sec sec-type="Occurrence" id="SECID0EDLAC"><title>Occurrence.</title><p>Philippines (<xref ref-type="bibr" rid="B3">Hirschmann and Hiramatsu 1990</xref>).</p></tp:treatment-sec><ref-list><ref id="B3"><mixed-citation xmlns:xlink="http://www.w3.org/1999/xlink" xlink:type="simple"><person-group><name name-style="western"><surname>Hirschmann</surname><given-names>W</given-names></name><name name-style="western"><surname>Hiramatsu</surname><given-names>N</given-names></name></person-group> (<year>1990</year>) <article-title>Gangsystematik der <tp:taxon-name><tp:taxon-name-part taxon-name-part-type="superorder">Parasitiformes</tp:taxon-name-part></tp:taxon-name>. Teil 514. Deutonymphe, Weibchen von <italic><tp:taxon-name><tp:taxon-name-part taxon-name-part-type="genus">Trichouropoda</tp:taxon-name-part><tp:taxon-name-part taxon-name-part-type="species">lagunae</tp:taxon-name-part></tp:taxon-name></italic>. Weibchen von <italic><tp:taxon-name><tp:taxon-name-part taxon-name-part-type="genus">Trichouropoda</tp:taxon-name-part><tp:taxon-name-part taxon-name-part-type="species">palawanens</tp:taxon-name-part></tp:taxon-name></italic> nov. spec. der <italic><tp:taxon-name><tp:taxon-name-part taxon-name-part-type="genus"/><tp:taxon-name-part taxon-name-part-type="species">elegans</tp:taxon-name-part></tp:taxon-name></italic>-Gruppe (<tp:taxon-name><tp:taxon-name-part taxon-name-part-type="tribe">Trichouropodini</tp:taxon-name-part></tp:taxon-name>, <tp:taxon-name><tp:taxon-name-part taxon-name-part-type="subfamily">Uropodinae</tp:taxon-name-part></tp:taxon-name>). Acarologie.</article-title><source>Schriftenreihe für Vergleichende Milbenkunde</source><volume>37</volume>: <fpage>76</fpage>–<lpage>81</lpage>.</mixed-citation></ref></ref-list></tp:taxon-treatment>
