# Supplementary material for: ﻿A new remarkable representative of Uropodina mites from Seychelles (Acari, Mesostigmata, Trematuridae)
Source: Zookeys. 2025 Feb 28;1229:289–96. doi: 10.3897/zookeys.1229.142822 (PMC11889459; doi:10.3897/zookeys.1229.142822)
Supplement: XML Treatment for Trematirunella seychellia [file zookeys.1229.142822-treatment5.xml]

<!DOCTYPE tp:taxon-treatment
  PUBLIC "-//TaxonX//DTD Taxonomic Treatment Publishing DTD v0 20100105//EN" "tax-treatment-NSO.dtd">
<tp:taxon-treatment xmlns:tp="http://www.plazi.org/taxpub"><tp:treatment-meta><kwd-group><label>Taxon classification</label><kwd>
                <named-content content-type="kingdom">Animalia</named-content>
              </kwd><kwd>
                <named-content content-type="order">Mesostigmata</named-content>
              </kwd><kwd>
                <named-content content-type="family">Trematuridae</named-content>
              </kwd></kwd-group><mixed-citation publication-type="journal"><person-group><name><surname>Kontschán</surname><given-names>Jenő</given-names></name><name><surname>Ermilov</surname><given-names>Sergey G.</given-names></name></person-group><article-title>﻿A new remarkable representative of <tp:taxon-name><tp:taxon-name-part taxon-name-part-type="suborder">Uropodina</tp:taxon-name-part></tp:taxon-name> mites from Seychelles (<tp:taxon-name><tp:taxon-name-part taxon-name-part-type="subclass">Acari</tp:taxon-name-part></tp:taxon-name>, <tp:taxon-name><tp:taxon-name-part taxon-name-part-type="order">Mesostigmata</tp:taxon-name-part></tp:taxon-name>, <tp:taxon-name><tp:taxon-name-part taxon-name-part-type="family">Trematuridae</tp:taxon-name-part></tp:taxon-name>)</article-title><source>Zookeys</source><day>28</day><month>02</month><year>2025</year><volume>1229</volume><fpage>289</fpage><lpage>296</lpage><pub-id pub-id-type="doi">10.3897/zookeys.1229.142822</pub-id></mixed-citation></tp:treatment-meta><tp:nomenclature><label>﻿</label><tp:taxon-name>
              <object-id xmlns:xlink="http://www.w3.org/1999/xlink" content-type="arpha" xlink:type="simple">90FE653D-BE2C-5537-8B0C-999D870BC3C5</object-id>
              <tp:taxon-name-part taxon-name-part-type="genus" reg="Trematirunella">Trematirunella</tp:taxon-name-part>
              <tp:taxon-name-part taxon-name-part-type="species" reg="seychellia">seychellia</tp:taxon-name-part>
              <object-id xmlns:xlink="http://www.w3.org/1999/xlink" content-type="zoobank" xlink:type="simple">https://zoobank.org/BCD646ED-2359-4FB8-8857-33A4EC139D28</object-id>
            </tp:taxon-name><tp:taxon-status xmlns:xlink="http://www.w3.org/1999/xlink" xlink:type="simple">sp. nov.</tp:taxon-status><xref ref-type="fig" rid="F1">Figs 1</xref><xref ref-type="fig" rid="F2">, 2</xref><xref ref-type="fig" rid="F3">, 3</xref><xref ref-type="fig" rid="F4">, 4</xref><xref ref-type="fig" rid="F5">, 5</xref></tp:nomenclature><tp:treatment-sec sec-type="material" id="SECID0EKNAC"><title>Material examined.</title><p><bold><italic>Holotype</italic>.</bold> • Female. Seychelles, Praslin, <named-content xmlns:xlink="http://www.w3.org/1999/xlink" content-type="dwc:verbatimCoordinates" xlink:type="simple"><named-content content-type="geo-json" specific-use="{&#34;type&#34;:&#34;Point&#34;,&#34;coordinates&#34;:[55.735556,-4.336667]}" id="NCID0EYNAC" xlink:type="simple">4°20'12"S, 55°44'8"E</named-content></named-content> soil and decaying wood, 27 July 1982, C. Vaucher coll. <bold><italic>Paratypes</italic>.</bold> Ten males and two deutonymphs. Locality and date same as in holotype.</p></tp:treatment-sec><tp:treatment-sec sec-type="diagnosis" id="SECID0EBOAC"><title>Diagnosis.</title><p>Posterior margin of idiosoma rounded. Dorsal setae apically serrate. Setae in row <italic>J</italic> long, reaching basis of next setae. Surface of female genital shield without sculptural pattern. Ventral setae smooth and long.</p></tp:treatment-sec><tp:treatment-sec sec-type="description" id="SECID0EJOAC"><title>Description.</title><p><bold>Female (N = 1).</bold> Length of idiosoma 635, width at level of coxae IV 462, colour reddish-brown. Shape of idiosoma oval, posterior margin rounded.</p><p><bold><italic>Dorsal idiosoma</italic></bold> (Figs <xref ref-type="fig" rid="F1">1</xref>, <xref ref-type="fig" rid="F5">5A–D</xref>). Marginal and dorsal shields completely separated. Dorsal shield covered by oval pits (<italic>ca</italic> 9–10 × 6–8) with wide court. Dorsal setae apically serrate (Fig. <xref ref-type="fig" rid="F3">3A</xref>), short (<italic>ca</italic> 33–35) in anterior and lateral areas and long (<italic>ca</italic> 82–97) in central area. Two pairs of robust and sword-like (<italic>ca</italic> 95–102 long) setae situated on caudal area of dorsal shield. Marginal shield with an anterior incision, its inner margin undulate in anterior area. Inner margin of caudal area of marginal shield bearing numerous, long (<italic>ca</italic> 55–105 long) and smooth setae. Marginal setae long (<italic>ca</italic> 82–94) and apically serrate (Fig. <xref ref-type="fig" rid="F3">3B</xref>).</p><fig id="F1" position="float" orientation="portrait"><object-id xmlns:xlink="http://www.w3.org/1999/xlink" content-type="doi" xlink:type="simple">10.3897/zookeys.1229.142822.figure1</object-id><object-id xmlns:xlink="http://www.w3.org/1999/xlink" content-type="arpha" xlink:type="simple">9EDBA5C0-C87C-5B46-B02B-D8744C5C4EA1</object-id><label>Figure 1.</label><caption><p>Dorsal view of <italic><tp:taxon-name><tp:taxon-name-part taxon-name-part-type="genus" reg="Trematirunella">Trematirunella</tp:taxon-name-part><tp:taxon-name-part taxon-name-part-type="species" reg="seychellia">seychellia</tp:taxon-name-part></tp:taxon-name></italic> gen. nov., sp. nov., holotype, female.</p></caption><graphic xmlns:xlink="http://www.w3.org/1999/xlink" xlink:href="zookeys-1229-289_article-142822__-g001.jpg" position="float" orientation="portrait" xlink:type="simple" id="oo_1265921.jpg"><uri content-type="original_file" xlink:type="simple">https://binary.pensoft.net/fig/1265921</uri></graphic></fig><p><bold><italic>Ventral idiosoma</italic></bold> (Fig. <xref ref-type="fig" rid="F2">2</xref>). Five pairs of smooth and needle-like (<italic>ca</italic> 10–22 long) sternal setae presented. Setae <italic>st1</italic> inserted at level of anterior margin of coxae II, <italic>st2</italic> at level of mid-coxae II, <italic>st3</italic> at level of anterior margin of coxae III, <italic>st4</italic> at level of posterior margin of coxae III, <italic>st5</italic> at level of posterior margin of coxae IV. Sternal shield with web-like sculptural pattern, one pair of lyriform fissures situated close to <italic>st1</italic>. Preanal suture present. Seven pairs of ventral setae smooth and needle-like, setae anterior to preanal suture shorter (<italic>ca</italic> 55–60) and narrower than setae posterior to preanal suture (<italic>ca</italic> 98–105). Surface of ventral shield ornamented by large oval pits. One pair of poroids situated close to first ventral setae, and one pair of lyriforms fissured on lateral area of ventral shield. Anal opening oval (34 long and 12 wide), anal valves smooth, without euanal setae. Adanal setae (<italic>ad1</italic> and <italic>ad2</italic>) <italic>ca</italic> 36–44 long and needle-like. Postanal seta similar in shape and length to adanal setae. Genital shield scutiform (length 162, basal width 97) with long (<italic>ca</italic> 44) anterior prolongation. Surface of female genital shield without sculptural pattern. Stigmata situated between coxae II and III. Peritremes with hook-shaped prestigmatid part, poststigmatid part short and straight. Pedofossae weakly developed. Tritosternum with vase-like base, with two pairs of apical spines. Its laciniae marginally pilose and apically trifurcated (Fig. <xref ref-type="fig" rid="F3">3C</xref>).</p><fig id="F2" position="float" orientation="portrait"><object-id xmlns:xlink="http://www.w3.org/1999/xlink" content-type="doi" xlink:type="simple">10.3897/zookeys.1229.142822.figure2</object-id><object-id xmlns:xlink="http://www.w3.org/1999/xlink" content-type="arpha" xlink:type="simple">C5A1399C-C5DF-58E9-90E6-F6206F0F44E5</object-id><label>Figure 2.</label><caption><p>Ventral view of <italic><tp:taxon-name><tp:taxon-name-part taxon-name-part-type="genus" reg="Trematirunella">Trematirunella</tp:taxon-name-part><tp:taxon-name-part taxon-name-part-type="species" reg="seychellia">seychellia</tp:taxon-name-part></tp:taxon-name></italic> gen. nov., sp. nov., holotype, female.</p></caption><graphic xmlns:xlink="http://www.w3.org/1999/xlink" xlink:href="zookeys-1229-289_article-142822__-g002.jpg" position="float" orientation="portrait" xlink:type="simple" id="oo_1265922.jpg"><uri content-type="original_file" xlink:type="simple">https://binary.pensoft.net/fig/1265922</uri></graphic></fig><fig id="F3" position="float" orientation="portrait"><object-id xmlns:xlink="http://www.w3.org/1999/xlink" content-type="doi" xlink:type="simple">10.3897/zookeys.1229.142822.figure3</object-id><object-id xmlns:xlink="http://www.w3.org/1999/xlink" content-type="arpha" xlink:type="simple">0B42C4AB-5282-5176-923B-2A545C9DF56A</object-id><label>Figure 3.</label><caption><p><italic><tp:taxon-name><tp:taxon-name-part taxon-name-part-type="genus" reg="Trematirunella">Trematirunella</tp:taxon-name-part><tp:taxon-name-part taxon-name-part-type="species" reg="seychellia">seychellia</tp:taxon-name-part></tp:taxon-name></italic> gen. nov., sp. nov., holotype, female <bold>A</bold> dorsal setae and sculptural pattern <bold>B</bold> marginal setae <bold>C</bold> tritosternum <bold>D</bold> ventral view of gnathosoma <bold>E</bold> epistome <bold>F</bold> lateral view of chelicera <bold>G</bold> leg I, ventral view <bold>H</bold> leg II, ventral view <bold>I</bold> leg III, ventral view <bold>J</bold> leg IV, ventral view <bold>K</bold> intercoxal area of male paratype.</p></caption><graphic xmlns:xlink="http://www.w3.org/1999/xlink" xlink:href="zookeys-1229-289_article-142822__-g003.jpg" position="float" orientation="portrait" xlink:type="simple" id="oo_1265923.jpg"><uri content-type="original_file" xlink:type="simple">https://binary.pensoft.net/fig/1265923</uri></graphic></fig><p><bold><italic>Gnathosoma</italic></bold> (Fig. <xref ref-type="fig" rid="F3">3D</xref>). Corniculi with three lateral teeth, internal malae narrow and smooth. Hypostomal setae <italic>h1</italic> smooth and needle-like (<italic>ca</italic> 29–32), <italic>h2</italic> (<italic>ca</italic> 21–23), <italic>h3</italic> (<italic>ca</italic> 37–39) and <italic>h4</italic> (<italic>ca</italic> 41–43) marginally serrate. Deutosternal groove narrow, without denticles. Epistome marginally serrate (Fig. <xref ref-type="fig" rid="F3">3E</xref>), basal part wider than apical part. Chelicerae with internal sclerotized nodes (Fig. <xref ref-type="fig" rid="F3">3F</xref>). Both digits of chelicerae bearing 3–4 teeth, movable digit as long as fixed digit (<italic>ca</italic> 45–52 long). Both palp trochanter setae pilose, other setae on palp segments smooth.</p><p><bold><italic>Legs</italic></bold> (Fig. <xref ref-type="fig" rid="F3">3G–J</xref>). Length of legs (from base of coxae to apex of tarsi): I 280–283, II 245–248, III 270–272, IV 283–284. Leg I with ambulacral claws; all setae smooth, long and need-like. Femora I–IV with ventral flaps.</p><p><bold>Male (N = 10).</bold> Body 630–637 long and 450–460 wide.</p><p><bold><italic>Dorsal idiosoma</italic>.</bold> As in female.</p><p><bold><italic>Ventral idiosoma</italic></bold> (Figs <xref ref-type="fig" rid="F3">3K</xref>, <xref ref-type="fig" rid="F5">5E</xref>). Intercoxal area, with sternal setae and genital shield, as in Fig. <xref ref-type="fig" rid="F3">3K</xref>. Sternal setae <italic>ca</italic> 23–25 long, smooth and needle-like. Setae <italic>st1</italic> situated at level of mid-coxae II, <italic>st2</italic> and <italic>st3</italic> at level of anterior margin of coxae III, <italic>st4</italic> at level of posterior margin of coxae II, <italic>st5</italic> posterior to genital opening. Surface of sternal shield covered by oval pits, but a U-shaped reticulate sculptural pattern visible anterior and lateral to genital opening. One pair of large poroid-like structure situated between <italic>st2</italic> and <italic>st3</italic> and two small pairs of poroids situated posterior to large ones. Genital shield rounded, but anterior margin a little straight, <italic>ca</italic> 32–34 long and 27–29 wide. Its surface smooth, without eugenital setae and situated between coxae III–IV.</p><p>Other characters as in female.</p><p><bold>Deutonymph (N = <italic>2</italic>).</bold> Idiosoma 450–455 long and 346–350 wide.</p><p><bold><italic>Dorsal idiosoma</italic></bold> (Fig. <xref ref-type="fig" rid="F4">4A</xref>). Dorsal shield oval, its surface covered by oval pits with wide court. Dorsal setae smooth and apically serrate in different sizes (<italic>ca</italic> 18–72 long). Caudal part of dorsal shield with four pairs of anterior and long (<italic>ca</italic> 85–87 long) and four pairs of posterior and short (<italic>ca</italic> 27–30 long) robust setae. Marginal shield without sculptural pattern and bearing <italic>ca</italic> 72–88 long apically serrate setae.</p><fig id="F4" position="float" orientation="portrait"><object-id xmlns:xlink="http://www.w3.org/1999/xlink" content-type="doi" xlink:type="simple">10.3897/zookeys.1229.142822.figure4</object-id><object-id xmlns:xlink="http://www.w3.org/1999/xlink" content-type="arpha" xlink:type="simple">C4E63F62-982D-5123-8D97-59A839B5AE73</object-id><label>Figure 4.</label><caption><p><italic><tp:taxon-name><tp:taxon-name-part taxon-name-part-type="genus" reg="Trematirunella">Trematirunella</tp:taxon-name-part><tp:taxon-name-part taxon-name-part-type="species" reg="seychellia">seychellia</tp:taxon-name-part></tp:taxon-name></italic> gen. nov., sp. nov., paratype, deutonymph <bold>A</bold> dorsal view <bold>B</bold> ventral view.</p></caption><graphic xmlns:xlink="http://www.w3.org/1999/xlink" xlink:href="zookeys-1229-289_article-142822__-g004.jpg" position="float" orientation="portrait" xlink:type="simple" id="oo_1265924.jpg"><uri content-type="original_file" xlink:type="simple">https://binary.pensoft.net/fig/1265924</uri></graphic></fig><fig id="F5" position="float" orientation="portrait"><object-id xmlns:xlink="http://www.w3.org/1999/xlink" content-type="doi" xlink:type="simple">10.3897/zookeys.1229.142822.figure5</object-id><object-id xmlns:xlink="http://www.w3.org/1999/xlink" content-type="arpha" xlink:type="simple">B6BEE1F9-82DA-55BB-B399-38171E74A535</object-id><label>Figure 5.</label><caption><p>Photos about <italic><tp:taxon-name><tp:taxon-name-part taxon-name-part-type="genus" reg="Trematirunella">Trematirunella</tp:taxon-name-part><tp:taxon-name-part taxon-name-part-type="species" reg="seychellia">seychellia</tp:taxon-name-part></tp:taxon-name></italic> gen. nov., sp. nov., paratypes, males <bold>A</bold> dorsal view <bold>B</bold> dorsocaudal view <bold>C</bold> lateral view <bold>D</bold> dorsal view <bold>E</bold> lateroventral view (<bold>A–C</bold>, <bold>E</bold> in dry, <bold>D</bold> in alcohol).</p></caption><graphic xmlns:xlink="http://www.w3.org/1999/xlink" xlink:href="zookeys-1229-289_article-142822__-g005.jpg" position="float" orientation="portrait" xlink:type="simple" id="oo_1265925.jpg"><uri content-type="original_file" xlink:type="simple">https://binary.pensoft.net/fig/1265925</uri></graphic></fig><p><bold><italic>Ventral idiosoma</italic></bold> (Fig. <xref ref-type="fig" rid="F4">4B</xref>). Sternal shield vase-shaped, covered by oval pits and bearing four pairs of needle-like setae (<italic>ca</italic> 22–24 long). Surface of peritrematal and metapodal shields with web-like sculptural pattern. Prestigmatid part of peritremes long with two bends, postsitgmatid part short and straight. Anal shield wider (203–207) than long (78–82) and bearing one pair of shorter (<italic>ca</italic> 45–47 long) and one pair of longer (<italic>ca</italic> 86–89 long) setae. Surface of anal shield with web-like sculptural pattern. Anal opening wider than long (10–12 × 17–18) and bearing one pair of short (<italic>ca</italic> 16–17) and needle-like setae.</p><p>Protonymph and larvae unknown.</p></tp:treatment-sec><tp:treatment-sec sec-type="etymology" id="SECID0EPKAE"><title>Etymology.</title><p>The name of the new species refers to the islands, where the species was collected.</p></tp:treatment-sec><tp:treatment-sec sec-type="notes" id="SECID0EUKAE"><title>Note.</title><p>The most important differences among the known <italic><tp:taxon-name><tp:taxon-name-part taxon-name-part-type="genus" reg="Trematirunella">Trematirunella</tp:taxon-name-part></tp:taxon-name></italic> species are summarized in Table <xref ref-type="table" rid="T1">1</xref>.</p><table-wrap id="T1" position="float" orientation="portrait"><label>Table 1.</label><caption><p>Most important differences among the known <italic><tp:taxon-name><tp:taxon-name-part taxon-name-part-type="genus" reg="Trematirunella">Trematirunella</tp:taxon-name-part></tp:taxon-name></italic> species.</p></caption><table id="TID0E2NAE" rules="all"><tbody><tr><th rowspan="1" colspan="1"/><th rowspan="1" colspan="1">
                      <italic>
                        <tp:taxon-name><tp:taxon-name-part taxon-name-part-type="genus" reg="Trematirunella">T.</tp:taxon-name-part><tp:taxon-name-part taxon-name-part-type="species" reg="lagunae">lagunae</tp:taxon-name-part></tp:taxon-name>
                      </italic>
                    </th><th rowspan="1" colspan="1">
                      <italic>
                        <tp:taxon-name><tp:taxon-name-part taxon-name-part-type="genus" reg="Trematirunella">T.</tp:taxon-name-part><tp:taxon-name-part taxon-name-part-type="species" reg="palawanensis">palawanensis</tp:taxon-name-part></tp:taxon-name>
                      </italic>
                    </th><th rowspan="1" colspan="1">
                      <italic>
                        <tp:taxon-name><tp:taxon-name-part taxon-name-part-type="genus" reg="Trematirunella">T.</tp:taxon-name-part><tp:taxon-name-part taxon-name-part-type="species" reg="seychellia">seychellia</tp:taxon-name-part></tp:taxon-name>
                      </italic>
                    </th></tr><tr><td rowspan="1" colspan="1">Caudal part of idiosoma</td><td rowspan="1" colspan="1">rounded</td><td rowspan="1" colspan="1">peaked</td><td rowspan="1" colspan="1">rounded</td></tr><tr><td rowspan="1" colspan="1">Shape of dorsal setae</td><td rowspan="1" colspan="1">smooth</td><td rowspan="1" colspan="1">serrate</td><td rowspan="1" colspan="1">serrate</td></tr><tr><td rowspan="1" colspan="1">Length of dorsal setae</td><td rowspan="1" colspan="1">shorter than distance between two setae</td><td rowspan="1" colspan="1">longer than distance between two setae</td><td rowspan="1" colspan="1">longer distance between two setae</td></tr><tr><td rowspan="1" colspan="1">Surface of genital shield</td><td rowspan="1" colspan="1">with oval pits</td><td rowspan="1" colspan="1">with oval pits</td><td rowspan="1" colspan="1">smooth</td></tr><tr><td rowspan="1" colspan="1">Length of <italic>st1</italic> and <italic>st2</italic></td><td rowspan="1" colspan="1">two times shorter than <italic>st3</italic></td><td rowspan="1" colspan="1">two times shorter than <italic>st3</italic></td><td rowspan="1" colspan="1">as long as <italic>st3</italic></td></tr></tbody></table></table-wrap></tp:treatment-sec><tp:treatment-sec sec-type="Zoogeographical note" id="SECID0EVPAE"><title>Zoogeographical note.</title><p><italic><tp:taxon-name><tp:taxon-name-part taxon-name-part-type="genus" reg="Trematirunella">Trematirunella</tp:taxon-name-part></tp:taxon-name></italic> species have been reported only from the Philippines and the Seychelles. The distance between the two known localities is considerable. Still, there is no information about the occurrence of the members of this genus in some of the most intensively studied countries (like Malaysia, Indonesia, and Thailand) (see <xref ref-type="bibr" rid="B4">Kontschán 2024</xref>).</p></tp:treatment-sec><ref-list><ref id="B4"><mixed-citation xmlns:xlink="http://www.w3.org/1999/xlink" xlink:type="simple"><person-group><name name-style="western"><surname>Kontschán</surname><given-names>J</given-names></name></person-group> (<year>2024</year>) <article-title>Catalogue of the <tp:taxon-name><tp:taxon-name-part taxon-name-part-type="suborder">Uropodina</tp:taxon-name-part></tp:taxon-name> species (<tp:taxon-name><tp:taxon-name-part taxon-name-part-type="subclass">Acari</tp:taxon-name-part></tp:taxon-name>: <tp:taxon-name><tp:taxon-name-part taxon-name-part-type="order">Mesostigmata</tp:taxon-name-part></tp:taxon-name>) described between 1993 and 2023.</article-title><source>Acta Phytopathologica et Entomologica Hungarica</source><volume>59</volume>(<issue>1</issue>): <fpage>29</fpage>–<lpage>62</lpage>. <ext-link xlink:href="10.1556/038.2024.00216" ext-link-type="doi" xlink:type="simple">https://doi.org/10.1556/038.2024.00216</ext-link></mixed-citation></ref></ref-list></tp:taxon-treatment>
